# Supplementary material for: Prevalence of skin picking (excoriation) disorder
Source: J Psychiatr Res. 2020 Nov;130:57–60. doi: 10.1016/j.jpsychires.2020.06.033 (PMC7115927; doi:10.1016/j.jpsychires.2020.06.033)
Supplement: Multimedia component 1 [file mmc1.xml]

<?xml version="1.0" encoding="UTF-8" standalone="no"?><data:data><datasets><author>JGRANT4@BSD.UCHICAGO.EDU</author><type>0</type><dataset><value>1</value><reason>The authors do not have permission to share data</reason><comments/></dataset></datasets></data:data>
